# Supplementary material for: Administration of rIL-33 Restores Altered mDC/pDC Ratio, MDSC Frequency, and Th-17/Treg Ratio during Experimental Cerebral Malaria
Source: Pathogens. 2024 Oct 8;13(10):877. doi: 10.3390/pathogens13100877 (PMC11509898; doi:10.3390/pathogens13100877)
Supplement: Supplementary file 1 [file pathogens-13-00877-s001.zip]

Archive with 1 entries (1 files):
- pathogens-3096259-supplementary.pdf
